# Supplementary material for: Do Cryptic Species Exist in Hoplobatrachus rugulosus? An Examination Using Four Nuclear Genes, the Cyt b Gene and the Complete MT Genome
Source: PLoS One. 2015 Apr 13;10(4):e0124825. doi: 10.1371/journal.pone.0124825 (PMC4395372; doi:10.1371/journal.pone.0124825)
Supplement: S6 Table — The meaning of symbols is shown in S2 Table. (XLS) [file pone.0124825.s007.xls]

## Sheet: MatrixOutput
HWW1
THW1	0
HN1	0	0
HN2	0	0	0
HN3	0	0	0	0
HWW5	0	0	0	0	0
HWW6	0	0	0	0	0	0
NW1	0	0	0	0	0	0	0
NW2	0	0	0	0	0	0	0	0
B1	0	0	0	0	0	0	0	0	0
B2	0	0	0	0	0	0	0	0	0	0
B3	0	0	0	0	0	0	0	0	0	0	0
B4	0	0	0	0	0	0	0	0	0	0	0	0
W7	0	0	0	0	0	0	0	0	0	0	0	0	0
W8	0	0	0	0	0	0	0	0	0	0	0	0	0	0
P1	0.00189036	0.00189036	0.00189036	0.00189036	0.00189036	0.00189036	0.00189036	0.00189036	0.00189036	0.00189036	0.00189036	0.00189036	0.00189036	0.00189036	0.00189036
P2	0.00189036	0.00189036	0.00189036	0.00189036	0.00189036	0.00189036	0.00189036	0.00189036	0.00189036	0.00189036	0.00189036	0.00189036	0.00189036	0.00189036	0.00189036	0
WZ2	0	0	0	0	0	0	0	0	0	0	0	0	0	0	0	0.00189036	0.00189036
WZ3	0	0	0	0	0	0	0	0	0	0	0	0	0	0	0	0.00189036	0.00189036	0
gi|166062937|dbj|AB277358.1|_Hoplobatrachus_tigerinus_Tyr_gene_for_tyrosinase_partial_cds_haplotype:_Tyr-tigeri	0.00756144	0.00756144	0.00756144	0.00756144	0.00756144	0.00756144	0.00756144	0.00756144	0.00756144	0.00756144	0.00756144	0.00756144	0.00756144	0.00756144	0.00756144	0.0094518	0.0094518	0.00756144	0.00756144
gi|40644023|emb|AJ564729.1|_Hoplobatrachus_occipitalis_partial_tyr_gene_for_tyrosinase	0.020794	0.020794	0.020794	0.020794	0.020794	0.020794	0.020794	0.020794	0.020794	0.020794	0.020794	0.020794	0.020794	0.020794	0.020794	0.0226843	0.0226843	0.020794	0.020794	0.020794

## Sheet: Caption
Table. Estimates of Evolutionary Divergence between Sequences
The number of base differences per site from between sequences are shown. The analysis involved 21 nucleotide sequences. Codon positions included were 1st+2nd+3rd+Noncoding. All positions containing gaps and missing data were eliminated. There were a total of 529 positions in the final dataset. Evolutionary analyses were conducted in MEGA5 [1].
1. Tamura K., Peterson D., Peterson N., Stecher G., Nei M., and Kumar S. (2011). MEGA5: Molecular Evolutionary Genetics Analysis using Maximum Likelihood, Evolutionary Distance, and Maximum Parsimony Methods. Molecular Biology and Evolution (In Press).
Disclaimer: Although utmost care has been taken to ensure the correctness of the caption, the caption text is provided "as is" without any warranty of any kind. Authors advise the user to carefully check the caption prior to its use for any purpose and report any errors or problems to the authors immediately (www.megasoftware.net). In no event shall the authors and their employers be liable for a…
